# Supplementary material for: Maximizing single-pass conversion does not result in practical readiness for CO2 reduction electrolyzers
Source: Nat Commun. 2023 Sep 7;14:5513. doi: 10.1038/s41467-023-41348-w (PMC10484981; doi:10.1038/s41467-023-41348-w)
Supplement: Supplementary file 2 — Source Data [file 41467_2023_41348_MOESM2_ESM.xlsx]

## Sheet: Literature data
Source data for Figure 2
	Design									Maximum FECO2R																													Maximum single-pass conversion
Paper	#	Year	Electrolyte	pH	Configuration	Catalyst / target	Membrane	Cathode area (cm2)	Notes	Cell potential (V)	Current density (mA/cm2)	CO2 inlet flowrate (sccm)	CO2 inlet flowrate (sccm/cm2)	CO2 inlet flowrate (mol/s)	FECO2R, gas (%)	1/ Σ(FE/n)CO2R	1/ Σ(FE/n)CO2R,gas	Σ(z*FE/n)CO2R	jCO2R,gas (mA/cm2)	CO2R production rate (mol/s)	CO2R gas flow rate (mol/s)	CO2R gas flow rate (sccm/cm2)	CO2 reacted (mol/s)	CO2 crossover (%)	CO2 crossover (mol CO2/ mol e-)	CO2 crossover flow (mol/s)	Residual CO2 (mol/s)	O2 flow rate (mol/s)	Calculated SPC (%)	SPC (%) - reported preferred	FEH2 (%)	H2 flow rate (mol/s)	Carbon balance without unreacted CO2 (%)	Anode outlet flow rate (mol/s)	Cathode outlet flow rate (mol/s)	Anode O2 concentration (%)	Cathode product concentration (%)	Checked? Y/N	Cell potential (V)	Current density (mA/cm2)	CO2 inlet flowrate (sccm)	CO2 inlet flowrate (sccm/cm2)	CO2 inlet flowrate (mol/s)	FECO2R, gas (%)	1/ (ΣFECO2R/n)	1/ (ΣFECO2R,gas/n)	Σ(z*FECO2R/n)	jCO2R gas (mA/cm2)	CO2R production rate (mol/s)
Calculation method	-1	-	Data	Data	Data	Data	Data	Data	-	Data	Data	Data	Inlet flowrate in sccm/ area	Inlet flowrate in sccm * (mol/s per sccm)	Data	Effective nCO2R: Calculated here for CO, looks up "Multicarbon product analysis" sheet for C2+	Effective nCO2R,gas: Calculated here for CO, looks up "Multicarbon product analysis" sheet for C2+	Calculated here for CO, looks up "Multicarbon product analysis" for C2+ z: mol CO2 consumed per mol product	FECO2R,gas* j	j * area/ (1000 * (1/ (ΣFE/n)CO2R) * F)	j * area/ (1000 * (1/ (ΣFE/n)CO2R,gas) * F)	CO2R gas flow rate in mol/s / (mol/s per sccm * area)	Σ(z*FE/n)CO2R * j * area / (1000*F)	CO2 crossed/ (CO2 crossed + reacted): Data or assumed from pH	Crossover% * Σ(z*FE/n)CO2R / (1 - crossover%) or assumed	j * area/ (1000*F) * crossover in mol/e-	CO2 inlet flow rate - CO2 reacted - CO2 crossed	j * area / (1000*4*F)	CO2 reacted / CO2 inlet flow rate	Data or calculated column	1- FECO2R or data	j * area * FEH2 / (1000*2*F)	(CO2 crossed + CO2 reacted) / CO2 inlet flow rate	O2 flowrate + CO2 crossed	H2 flowrate + CO2 residual flow rate + CO2R gas flow rate	O2 flowrate / anode flowrate	CO2R gas flowrate / cathode flowrate		Data	Data	Data	Inlet flowrate in sccm/ area	Inlet flowrate in sccm * (mol/s per sccm)	Data	Effective nCO2R: Calculated here for CO, looks up "Multicarbon product analysis" sheet for C2+	Effective nCO2R,gas: Calculated here for CO, looks up "Multicarbon product analysis" sheet for C2+	Calculated here for CO, looks up "Multicarbon product analysis" for C2+ z: mol CO2 consumed per mol product	FECO2R,gas* j	j * area/ (1000 * (1/ (ΣFE/n)CO2R) * F)
Checked? (Y/N)	0	Y	Y	Y	Y	Y	Y	Y	Y	Y	Y	Y	Y	Y	Y	Y	Y	Y	Y	Y	Y	Y	Y	Y	Y	Y	Y	Y	Y	Y	Y	Y	Y	Y	Y	Y	Y	Y	Y	Y	Y	Y	Y	Y	Y	Y	Y	Y	Y
Bhargava, Kenis (ChemElectroChem 2020)	1	2020	3 M CsOH	Alkaline	flow cell with catholyte	Ag / CO	None	1	Reported 43% CO2 lost to anode, which is lower than expected for 3M CsOH electrolyte. Duration of experiments may be short for equilibration (duration not explicitly reported, average 3 GC injections after 180s wait). Only partial currents reported, not FE or total j; hence no explicit data for selectivity at maximum SPC	-2.5	417	17	17	1.26409e-05	1	2	2	0.5	417	2.16095e-06	2.16095e-06	2.90613	2.16095e-06	0.43	0.377193	1.63019e-06	8.84977e-06	1.08048e-06	0.170949	0.17	0	0	0.29991	2.71067e-06	1.10107e-05	0.398601	0.196259	Y	-1 V vs RHE	883.673	17	17	1.26409e-05	0.98	2.04082	2.04082	0.49	866	4.48773e-06
Edwards, Sinton (Appl. Energy 2020)	2	2020	5 M KOH	Alkaline	flow cell with catholyte	Ag / CO	None	0.27	Charge balance closes to 85%. Unclear whether remainder is H2 (unlikely) or formate.	-2.25	550	50	185.185	3.71792e-05	1	2	2	0.5	550	7.69547e-07	7.69547e-07	3.83303	7.69547e-07		0.65	1.00041e-06	3.54092e-05	3.84774e-07	0.0206983	0.0206983	0	0	0.0476062	1.38518e-06	3.61787e-05	0.277778	0.0212707	Y	-2.5	900	50	185.185	3.71792e-05	0.88	2.27273	2.27273	0.44	792	1.10815e-06
Endrődi, Janaky (ACS Energy Lett. 2019)	3	2019	1 M KOH	Alkaline	zero-gap MEA; 3-cell stack	Ag / CO	Sustainion (AEM)	61	Used data on 1 cell for maximum FE and 3-cell serial for maximum SPC case; less crossover reported than expected for 1 M KOH electrolyte	-3	300	750	12.2951	0.000557687	0.95	2.10526	2.10526	0.475	285	9.00914e-05	9.00914e-05	1.98621	9.00914e-05		0.65	0.000123283	0.000344313	4.74165e-05	0.161545	0.161545	0.05	4.74165e-06	0.382606	0.0001707	0.000439146	0.277778	0.205151	Y	-2.75	315.039	250	4.09836	0.000185896	0.7	2.85714	2.85714	0.35	220.527	6.97109e-05
Endrődi, Janaky (Energy Environ. Sci. 2020)	4	2020	0.1 M CsOH	Alkaline	zero-gap MEA	Ag / CO	PiperION (AEM)	100	Less crossover than expected for 0.1 M CsOH electrolyte	-3.4	1098.9	2500	25	0.00185896	0.91	2.1978	2.1978	0.455	1000	0.000518213	0.000518213	6.96914	0.000518213		0.65	0.000740305	0.000600439	0.000284733	0.278766	0.29	0.09	5.12519e-05	0.677002	0.00102504	0.0011699	0.277778	0.442954	Y	-3.4	866.667	1250	12.5	0.000929479	0.75	2.66667	2.66667	0.375	650	0.000336839
Gu, Hu (Nat. Catal. 2022)	5	2022	0.1 M H2SO4 + 0.4 M K2SO4	Acidic	flow cell with catholyte	Au / CO	Nafion (CEM)	1	Maximum jCO2R (SPC) at maximum FE	-1.0 V vs RHE	133	100	100	7.43583e-05	0.91	2.1978	2.1978	0.455	121.03	6.27194e-07	6.27194e-07	0.843475	6.27194e-07	0	0	0	7.37311e-05	3.44612e-07	0.00843475	0.00843475	0.09	6.20302e-08	0.00843475	3.44612e-07	7.44203e-05	1	0.00842772	Y
Jeng, Jiao (React. Chem. Eng. 2020)	6	2020	0.05 M KHCO3	Neutral	zero-gap MEA	Ag / CO	Sustainion (AEM)	25	Highest SPC and FE scenarios seem to overlap																													Y		160	54	2.16	4.01535e-05	0.879121	2.275	2.275	0.43956	140.659	1.82229e-05
Larrazábal, Seger (ACS Appl. Mater. Interfaces 2019)	7	2019	0.1 M KHCO3	Neutral	zero-gap MEA	Ag / CO, HCOO	Sustainion (AEM)	4	Flowrates in sccm reported at 273K / 1 bar, but reported sccm to mol/s conversion corresponds to 1 atm. Maximum jCO2R (SPC) at maximum FE	-3.3	200	102.06	25.515	7.58901e-05	0.98	2.04082	2.04082	0.49	196	4.06279e-06	4.06279e-06	1.36595	4.06279e-06		0.5	4.14571e-06	6.76816e-05	2.07285e-06	0.0535352	0.0489908	0.02	8.29142e-08	0.108163	6.21856e-06	7.18273e-05	0.333333	0.0565634	Y
Li, Bao (Energy Environ. Sci. 2023)	8	2023	0.5 M K2SO4 + H2SO4 @ pH 0.5	Acidic	zero-gap MEA	Ni-N-C / CO	Nafion (CEM)	4	Assumed 4 cm2 area and mL/min reports to be sccm; this matches reported SPC and product flowrates	-3.55	500	29.5	7.375	2.19357e-05	0.951	2.10305	2.10305	0.4755	475.5	9.85642e-06	9.85642e-06	3.31383	9.85642e-06	0	0	0	1.20793e-05	5.18213e-06	0.449332	0.4	0.049	5.07849e-07	0.449332	5.18213e-06	2.24435e-05	1	0.439165	Y	-4.5	600	14.7	3.675	1.09307e-05	0.75	2.66667	2.66667	0.375	450	9.32784e-06
Liu, Kang (ACS Appl. Mater. Interfaces 2022)	9	2022	1 mM H2SO4 + 0.25 M Na2SO4	Acidic	flow cell with catholyte	Ni-N-C / CO	Nafion (CEM)	5		-3.4	75	30	6	2.23075e-05	0.8	2.5	2.5	0.4	60	1.55464e-06	1.55464e-06	0.418148	1.55464e-06		0	0	2.07529e-05	9.7165e-07	0.0696914	0.0696914	0.2	3.8866e-07	0.0696914	9.7165e-07	2.26962e-05	1	0.068498	Y	-3.6	137	30	6	2.23075e-05	0.76	2.63158	2.63158	0.38	104.12	2.69782e-06
Liu, Masel (J. Electrochem. Soc. 2018)	10	2018	0.01 M KHCO3	Neutral	zero-gap MEA	Ag / CO	Sustainion (AEM)	5	Unclear whether experimental conditions, especially flowrate, are unchanged across scenarios	-2.95	200	30	6	2.23075e-05	0.95	2.10526	2.10526	0.475	190	4.92303e-06	4.92303e-06	1.32414	4.92303e-06		0.5	5.18213e-06	1.22023e-05	2.59107e-06	0.220689	0.25	0.05	2.59107e-07	0.452994	7.7732e-06	1.73845e-05	0.333333	0.283186	Y	-3.25	600	30	6	2.23075e-05	0.94	2.12766	2.12766	0.47	564	1.46136e-05
Mardle, Holdcroft (J. Phys. Chem. C 2021)	11	2021	1 M KOH	Alkaline	zero-gap MEA	Ag / CO, HCOO	Aemion (AEM)	5	Flows reported at 298K	-2.35	50	100	20	6.81233e-05	0.92	2.17391	2.17391	0.46	46	1.19189e-06	1.19189e-06	0.349922	1.19189e-06	0.653595	0.867925	2.24885e-06	6.46826e-05	6.47767e-07	0.0174961	0.0174961	0.02	2.59107e-08	0.0505075	2.89662e-06	6.59004e-05	0.223629	0.0180863	Y	-2.23	100	100	20	6.81233e-05	0.9	2.22222	2.22222	0.45	90	2.33196e-06
Pan, Li (ACS Energy Lett. 2022)	12	2022	0.01 M H2SO4 + 0.01 M Cs2SO4	Acidic	zero-gap MEA	Ag / CO	Nafion (CEM)	5	Charge balance closes to 92% for maximum FE case	-3.28	40	40	8	2.97433e-05	0.8	2.5	2.5	0.4	32	8.29142e-07	8.29142e-07	0.223012	8.29142e-07	0	0	0	2.89142e-05	5.18213e-07	0.0278766	0.0278766	0.12	1.24371e-07	0.0278766	5.18213e-07	2.98677e-05	1	0.0277605	Y		60	1	0.2	7.43583e-07	0.39	5.12821	5.12821	0.195	23.4	6.0631e-07
Subramanian, Burdyny (Sustain. Energy Fuels 2021)	13	2021	1 M KOH	Alkaline	zero-gap MEA	Ag / CO, HCOO	Sustainion (AEM)	6.25		-2.75	200	50	8	3.71792e-05	0.7	2.22222	2.85714	0.45	140	5.8299e-06	4.53437e-06	0.97568	5.8299e-06	0.555821	0.563105	7.29521e-06	2.4054e-05	3.23883e-06	0.156806	0.168	0.03	1.9433e-07	0.353024	1.0534e-05	2.87827e-05	0.307463	0.157538	Y	-2.85	200	10	1.6	7.43583e-06	0.36	3.50877	5.55556	0.285	72	3.69227e-06
Verma, Kenis (ACS Energy Lett. 2018)	14	2018	2 M KOH	Alkaline	flow cell with catholyte	Au / CO	None	5	Carbonate formation observed but not measured; less crossover than expected for KOH	-2	100	17	3.4	1.26409e-05	0.982	2.03666	2.03666	0.491	98.2	2.54443e-06	2.54443e-06	0.68437	2.54443e-06		0.65	3.36839e-06	6.7281e-06	1.29553e-06	0.201285	0.201285	0.018	4.66392e-08	0.467752	4.66392e-06	9.31916e-06	0.277778	0.273032	Y	-2.5	319	17	3.4	1.26409e-05	0.636	3.14465	3.14465	0.318	202.884	5.25686e-06
Wheeler, Berlinguette (Energy Environ Sci. 2020)	15	2020	1 M KOH	Alkaline	zero-gap MEA	Ag / CO	Sustainion (AEM)	4.6225	Carbonate formation observed but not measured	-3.25	100	200	43.2666	0.000148717	0.77	2.5974	2.5974	0.385	77	1.84449e-06	1.84449e-06	0.536624	1.84449e-06		0.65	3.11407e-06	0.000143758	1.19772e-06	0.0124027	0.0125	0.23	5.50952e-07	0.0333424	4.3118e-06	0.000146153	0.277778	0.0126202	Y	-3.17	100	50	10.8167	3.71792e-05	0.625	3.2	3.2	0.3125	62.5	1.49715e-06
Yang, Burdyny (ACS Energy Lett. 2021)	16	2021	3M KOH	Alkaline	zero-gap MEA	Ag / CO	Fumasep FBM (BPM)	6.25		-3.6	50	50	8	3.71792e-05	0.68	2.94118	2.94118	0.34	34	1.1012e-06	1.1012e-06	0.236951	1.1012e-06	0.529438	0.382541	1.23899e-06	3.4839e-05	8.09709e-07	0.0296188	0.03	0.32	5.18213e-07	0.0629436	2.04869e-06	3.64584e-05	0.395232	0.0302044	Y	-4.8	200	50	8	3.71792e-05	0.48	4.16667	4.16667	0.24	96	3.10928e-06
Corral, Jaramillo (Energy Environ. Sci. 2021)	17	2021	1 M KHCO3	Neutral	flow cell with catholyte	Cu / C2+	Sustainion (AEM)	1.4	Charge balance closes to 109% for maximum SPC case	-0.955 vs RHE	214.29	10	7.14286	7.43583e-06	0.5605	9.80158	14.7821	0.17515	120.11	3.17229e-07	2.10344e-07	0.202057	5.44602e-07		0.5	1.55467e-06	5.33656e-06	7.77336e-07	0.0732403	0.075	0.06225	9.67783e-08	0.282319	2.33201e-06	5.64368e-06	0.333333	0.0372708	Y	-1.011 V vs RHE	357.143	5	3.57143	3.71792e-06	0.32471	15.0055	27.6797	0.118839	115.968	3.4535e-07
Gabardo, Sinton (Joule 2019) - neutral MEA	18	2019	0.1 M KHCO3	Neutral	zero-gap MEA	Cu / C2+	Sustainion (AEM)	5	Report a high cathode gas concentration compared to calculated. Note that volumetric flows appear to be reported at 298 K, not 273 K	-4	150	8	1.6	5.44987e-06	0.55	9.76668	14.9068	0.174604	82.5	7.9589e-07	5.21452e-07	0.153091	1.35723e-06		0.5	3.8866e-06	2.06032e-07	1.9433e-06	0.24904	0.23	0.1	3.8866e-07	0.962195	5.8299e-06	1.11614e-06	0.333333	0.467191	Y		50	2	0.4	1.36247e-06	0.55	11.1455	20.8696	0.157708	27.5	2.32476e-07
García de Arquer, Sargent (Science 2020)	19	2020	7 M KOH	Alkaline	flow cell with catholyte	Cu / C2+	Fumasep FAB (AEM)	1	Maximum FE case chosen is very close to maximum jCO2R	-4	1170	50	50	3.71792e-05	0.64	7.71208	11.215	0.206167	748.8	1.57236e-06	1.08125e-06	1.45411	2.50002e-06		0.65	7.88203e-06	2.67971e-05	3.03155e-06	0.0672424	0.0672424	0.036	2.18272e-07	0.279244	1.09136e-05	2.80966e-05	0.277778	0.0384833	Y
Gu, Hu (Nat. Catal. 2022)	20	2022	0.1 M H2SO4 + 0.4 M Cs2SO4	Acidic	flow cell with catholyte	Cu / C2+	Nafion (CEM)	1	Data for Cs+ used here. Maximum FE case chosen is maximum jCO2R	-1.4 V vs RHE	450	100	100	7.43583e-05	0.32	8.19113	21.0526	0.155833	144	5.69387e-07	2.21536e-07	0.297931	7.26794e-07	0	0	0	7.36315e-05	1.16598e-06	0.00977422	0.00977422	0.37	8.62825e-07	0.00977422	1.16598e-06	7.47159e-05	1	0.00296505	Y
Huang, Sargent (Science 2021)	21	2021	1 M H3PO4 + 3 M KCl	Acidic	flow cell with catholyte	Cu / C2+	Nafion (CEM)	1	Volumetric flows are reported at 298 K, not 273 K	-1.38 V vs RHE	1200	5	5	3.40617e-06	0.395	7.47664	11.4833	0.169167	474	1.66347e-06	1.08307e-06	1.58986	2.10395e-06	0	0	0	1.30222e-06	3.10928e-06	0.617688	0.63	0.35	2.1765e-06	0.617688	3.10928e-06	4.56178e-06	1	0.237422	Y	-4.2	1200	3	3	2.0437e-06	0.33	11.9403	18.3206	0.119167	396	1.04161e-06
Khan, Kibria (Chem Catal. 2022)	22	2022	Anolyte 3 M KOH + 0.5 M glycerol; catholyte 1 M K2CO3	Alkaline	flow cell with catholyte	Cu / C2+	Fumasep FBM (BPM)	1	Charge balance closes to 77% for gas products, which were quantified. Assumed FEs for liquid products	-3.95	175	60	60	4.4615e-05	0.62	7.87746	10.5727	0.18625	108.5	2.30245e-07	1.7155e-07	0.230708	3.3781e-07	0	0	0	4.42772e-05	4.53437e-07	0.00757168	0.00757168	0.15	1.36031e-07	0.00757168	4.53437e-07	4.45848e-05	1	0.00384773	Y
Ma, Seger (Chem. Sci. 2020) - AEM	23	2020	1 M KHCO3	Neutral	flow cell with catholyte	Cu / C2+	Fumasep FAA (AEM)	2	AEM - neutral electrolyte Maximum FE case chosen is maximum jCO2R	-8	200	45	22.5	3.34612e-05	0.61	6.50995	8.72727	0.21875	122	6.36827e-07	4.75029e-07	0.319419	9.06874e-07	0.675926	0.5	2.07285e-06	3.04815e-05	1.03643e-06	0.0271022	0.0291933	0.05	1.03643e-07	0.0890501	3.10928e-06	3.10602e-05	0.333333	0.0152938	Y
Ma, Seger (Chem. Sci. 2020) - CEM	24	2020	1 M KHCO3	Neutral	flow cell with catholyte	Cu / C2+	Nafion (CEM)	2	CEM - neutral electrolyte Measured crossover% is high; conservative estimate used here Maximum FE case chosen is maximum jCO2R	-8	200	45	22.5	3.34612e-05	0.63	6.29371	8.88889	0.22125	126	6.58707e-07	4.66392e-07	0.313611	9.17238e-07	0.677365	0.25	1.03643e-06	3.15076e-05	1.03643e-06	0.027412	0.0291011	0.05	1.03643e-07	0.0583859	2.07285e-06	3.20776e-05	0.5	0.0145395	Y
Ma, Seger (Chem. Sci. 2020) - BPM	25	2020	1 M KHCO3	Neutral	flow cell with catholyte	Cu / C2+	Fumasep FBM (BPM)	2	BPM - neutral electrolyte Measured crossover% is high; conservative estimate used here Maximum FE case chosen is maximum jCO2R	-10	200	45	22.5	3.34612e-05	0.63	6.37168	8.3045	0.219167	126	6.50646e-07	4.99212e-07	0.33568	9.08601e-07	0.649091	0.405402	1.68068e-06	3.0872e-05	1.03643e-06	0.0271538	0.0300222	0.06	1.24371e-07	0.0773814	2.7171e-06	3.14955e-05	0.381446	0.0158503	Y
Ma, Seger (Energy Environ. Sci. 2020) - alkaline	26	2020	1 M KOH	Alkaline	flow cell with catholyte	Cu / C2+	Fumasep FAA (AEM)	2	Alkaline electrolyte Maximum FE case chosen is maximum jCO2R	-1.64 V vs SHE	300	45	22.5	3.34612e-05	0.62	6.48992	8.13559	0.215529	186	9.58188e-07	7.64365e-07	0.513974	1.34028e-06	0.739859	0.5	3.10928e-06	2.90117e-05	1.55464e-06	0.0400547	0.0417556	0.05	1.55464e-07	0.132977	4.66392e-06	2.99315e-05	0.333333	0.0255371	Y
Ma, Seger (Energy Environ. Sci. 2020) - neutral	27	2020	1 M KHCO3	Neutral	flow cell with catholyte	Cu / C2+	Fumasep FAA (AEM)	2	Neutral electrolyte Maximum FE case chosen is maximum jCO2R	-1.61 V vs SHE	300	45	22.5	3.34612e-05	0.61	6.8345	8.79121	0.209535	183	9.09878e-07	7.07361e-07	0.475644	1.30301e-06	0.703853	0.5	3.10928e-06	2.90489e-05	1.55464e-06	0.0389408	0.0421111	0.06	1.86557e-07	0.131863	4.66392e-06	2.99429e-05	0.333333	0.0236237	Y
O'Brien, Sinton (ACS Energy Lett. 2021) - AEM	28	2021	0.1 M KHCO3	Neutral	zero-gap MEA	Cu / C2+	Sustainion (AEM)	5	AEM Measured crossover% is lower than expected. Note that volumetric flows appear to be reported at 298 K, not 273 K	-3.83	150	20	4	1.36247e-05	0.63	5.53846	6.74157	0.238333	94.5	1.40349e-06	1.15302e-06	0.338511	1.85261e-06	0.693878	0.540222	4.19926e-06	7.5728e-06	1.9433e-06	0.135975	0.13	0.06	2.33196e-07	0.444185	6.14256e-06	8.95902e-06	0.316367	0.1287	Y	-3.86	150	2	0.4	1.36247e-06	0.2	28.0156	51.0638	0.0529167	30	2.7746e-07
O'Brien, Sinton (ACS Energy Lett. 2021) - CEM + regeneration layer	29	2021	0.1 M KHCO3	Neutral	zero-gap MEA	Cu / C2+	Nafion (CEM) + Aemion layer (AEM)	5	Charge balance closes to 107% for maximum FE case. Note that volumetric flows appear to be reported at 298 K, not 273 K Permeable CO2 regeneration layer of Aemion	Around -4.4	150	10	2	6.81233e-06	0.54	6.56335	9.12548	0.204583	81	1.18433e-06	8.51813e-07	0.25008	1.59027e-06	0.0277551	0.00584033	4.53981e-08	5.17667e-06	1.9433e-06	0.23344	0.22	0.23	8.93918e-07	0.240104	1.9887e-06	6.9224e-06	0.977172	0.123052	Y	Around -3.95	100	1	0.2	6.81233e-07	0.38	12.2449	16.3265	0.110417	38	4.23208e-07
Ozden, Sinton (Nat. Energy 2023) - neutral CO2R	30	2023	0.1 M KHCO3	Neutral	zero-gap MEA	Cu / C2+	Sustainion (AEM)	5	Neutral electrolyte Volumetric flows reported at 298K, not 273K	-3.79	500	50	10	3.40617e-05	0.588	10.118	15.5945	0.180792	294	2.56084e-06	1.66152e-06	0.487798	4.68443e-06	0.5	0.5	1.29553e-05	1.64219e-05	6.47767e-06	0.137528	0.137528	0.047	6.08901e-07	0.517878	1.9433e-05	1.86923e-05	0.333333	0.088888	Y	-3.39	240	5	1	3.40617e-06	0.375	12.8709	20.3562	0.124708	90	9.66295e-07
Ozden, Sinton (Nat. Energy 2023) - acid CO2R	31	2023	1 M H3PO4 + 1 M KCl	Acidic	flow cell with catholyte	Cu / C2+	Nafion (CEM)	1	Acidic electrolyte Volumetric flows reported at 298K, not 273K Maximum SPC case is maximum FECO2R																													Y	-3.34	400	1	1	6.81233e-07	0.417	9.72053	14.944	0.1455	166.8	4.2649e-07
Xie, Sargent (Nat. Commun. 2022)	32	2022	Catholyte: 0.5 M K2SO4, anolyte: 0.1 M KHCO3	Neutral	flow cell with catholyte	Cu / C2+	Custom TiO2-coated Nafion + Piperion (BPM)	4.41	Only C1/ C2 FE reported; assumed 75% CO for C1 and 75% ethylene for C2. Charge balance closes to 83% for maximum FE case. Volumetric flows reported at 298K, not 273K	Around -3.8	200	5.1597	1.17	3.51496e-06	0.450053	10.4142	13.8856	0.136825	90.0105	8.77769e-07	6.58327e-07	0.219133	1.25076e-06	0	0	0	2.2642e-06	2.28532e-06	0.355838	0.355	0.23057	1.05385e-06	0.355838	2.28532e-06	3.97638e-06	1	0.165559	Y	Around -3.8	200	1.2789	0.29	8.71229e-07	0.282375	20.9882	27.9843	0.0757667	56.475	4.35544e-07
Xie, Sargent (Nat. Catal. 2022)	33	2022	H2SO4 @ pH 2 + 0.5 M K2SO4	Acidic	flow cell with catholyte	Cu / C2+	Nafion (CEM)	1	No area given; assumed based on SPC. Normalized data for maximum SPC case from 115% to 100% FE, reducing calculated SPC. Volumetric flows reported at 298K, not 273K	Around -0.8 V vs RHE	500	10	10	6.81233e-06	0.524	10.2404	16.9133	0.172292	262	5.0605e-07	3.06394e-07	0.449763	8.92839e-07		0	0	5.91949e-06	1.29553e-06	0.131062	0.142	0.129	3.34248e-07	0.131062	1.29553e-06	6.56014e-06	1	0.0467054	Y	Around -0.8 V vs RHE	500	1.9	1.9	1.29434e-06	0.574913	12.1374	17.3065	0.148374	287.456	4.26954e-07
Xu, Sinton (Joule 2022)	34	2022	0.01 M H2SO4	Acidic	zero-gap MEA	Cu / C2+	Custom microchanneled electrolyte (BPM)	50	Pilot-scale case Volumetric flows reported at 298K, not 273K	Around -3.4	100	40	0.8	2.72493e-05	0.595	7.33198	9.83607	0.198333	59.5	7.06786e-06	5.2685e-06	0.154675	1.02779e-05	0.05	0.0104386	5.40942e-07	1.64305e-05	1.29553e-05	0.37718	0.38	0.12	3.10928e-06	0.397031	1.34963e-05	2.48083e-05	0.959919	0.212369	Y	Around -3.4	100	12.5	0.25	8.51542e-06	0.32	10.5417	22.8571	0.137083	32	4.91583e-06
Zhao, Sinton (Nat. Synth. 2023)	35	2023	Catholyte: H3PO4 @ pH<1.9 + 3 M KCl; anolyte: 0.5 M H2SO4	Acidic	flow cell with catholyte	Cu / C2+	Nafion (CEM)	1	Volumetric flows reported at 298K, not 273K	Around -3.75	200	5	5	3.40617e-06	0.529	7.23327	11.3261	0.203375	105.8	2.86572e-07	1.83016e-07	0.268654	4.21567e-07		0	0	2.9846e-06	5.18213e-07	0.123766	0.124	0.079	8.18777e-08	0.123766	5.18213e-07	3.24949e-06	1	0.0563213	Y	Around -3.75	200	0.5	0.5	3.40617e-07	0.265	11.6279	36.2538	0.12425	53	1.78265e-07
Dinh, Sargent (Science 2018)	A	2018	7M KOH	Alkaline	flow cell with catholyte	Cu / C2+	Fumasep AEM	1	Area is not reported; 0.5% SPC compared in Table S1 of Xie et al (Nat Commun 2022)	-2.4	110	50	50	3.71792e-05	0.75	12	12	0.141667	82.5	9.50058e-08	9.50058e-08	0.127768	1.6151e-07		0.65	7.41045e-07	3.62766e-05	2.85017e-07	0.0043441	0.0043441	0.25	1.42509e-07	0.0242758	1.02606e-06	3.65141e-05	0.277778	0.00260189
Tester - CO	B					Ag / CO		5			14.35	1	0.2	7.43583e-07	1	2	2	0.5	14.35	3.71818e-07	3.71818e-07	0.100007	3.71818e-07		0.5	3.71818e-07	-5.32968e-11	1.85909e-07	0.500036		0	0	1.00007	5.57727e-07	3.71765e-07	0.333333	1.00014	Y		14.35	1	0.2	7.43583e-07	1	2	2	0.5	14.35	3.71818e-07
Tester - C2H4	C					Cu / C2+		5			21.52	1	0.2	7.43583e-07	1	12	12	0.166667	21.52	9.2933e-08	9.2933e-08	0.024996	1.85866e-07		0	0	5.57717e-07	2.78799e-07	0.24996		0	0	0.24996	2.78799e-07	6.5065e-07	1	0.142831	Y		21.52	1	0.2	7.43583e-07	1	12	12	0.166667	21.52	9.2933e-08
			Constants				Formatting		Criteria for literature selection
			Name	Value	Unit		Different formula		Only studies with j > 100 mA/cm2 or that explicitly report crossover
			R	8.31447	J/mol.K		Assumed		Flow cells only
			F	96485.3	C/mol e-		Special notes or unresolved discrepancies
			T	273.15	K		Value is out of expected range
			P	101325	Pa		Checked
			K to °C	273.15	K		Unchecked
			mol/s per sccm	7.43583e-07	mol/s per sccm		No data here
			mol/s per mA (2 e-)	5.18213e-09	mol/s per mA		Data
			Crossover in acidic electrolyte	0	mol CO2/mol e-		Not plotted due to incomplete data / test calculations
			Crossover in neutral electrolyte	0.5	mol CO2/mol e-		User input
			Crossover in alkaline electrolyte	0.65	mol CO2/mol e-
[truncated: 18 more columns]

## Sheet: Multicarbon product analysis
	Maximum FECO2R - product distribution																		Maximum SPC - product distribution
Paper	Notes	Current density (mA/cm2)	FEH2 (%)	FE CO (%)	FE CH4 (%)	FE HCOOH (%)	FE C2H4 (%)	FE C2H5OH (%)	FE acetate (%)	FE propanol (%)	FE other (%)	FEC2+ (%)	FECO2R, gas (%)	Total FE (%)	1/ (ΣFECO2R /n)	1/ (ΣFEgas products /n)	1/ (ΣFE/n)	Σz*FECO2R/n	Notes	Current density (mA/cm2) 2	FEH2 (%) 2	FE CO (%) 2	FE CH4 (%) 2	FE HCOOH (%) 2	FE C2H4 (%) 2	FE C2H5OH (%) 2	FE acetate (%) 2	FE propanol (%) 2	FE other (%) 2	FE C2+ (%)	FECO2R,gas (%) 2	Total FE (%) 2	1/ (ΣFECO2R/n) 2	1/ (ΣFEgas products/n) 2	1/(ΣFE/n) 2	Σz*FECO2R/n 2
Corral, Jaramillo (Energy Environ. Sci. 2021)	Table S4, Fig 2b 0.3% acetaldehyde	214.29	0.06225	0.04989	0.00368	0.01199	0.50693	0.29094	0.01307	0.04128	0.00333	0.85555	0.5605	0.98336	9.80158	14.7821	7.51036	0.17515	Fig 2b, Table S2; charge balance closes to 109% 0.249% acetaldehyde	357.143	0.43049	0.01843	0.03334	0.00302	0.27294	0.28509	0.03841	0.00523	0.00249	0.60416	0.32471	1.08944	15.0055	27.6797	3.54752	0.118839
Gabardo, Sinton (Joule 2019) - neutral MEA	Fig S9C, Fig 3C 0.5% acetaldehyde +1% propionaldehyde	150	0.1	0.05	0.01	0.0125	0.49	0.227	0.0625	0.025	0.015	0.8195	0.55	0.992	9.76668	14.9068	6.56216	0.174604	Fig S9A, Fig 3A; 0.5% propionaldehyde + 0.5% acetaldehyde	50	0.17	0	0.05	0.035	0.5	0.2	0.045	0.025	0.01	0.78	0.55	1.035	11.1455	20.8696	5.72337	0.157708
García de Arquer, Sargent (Science 2020)	Table S7, Fig S29	1170	0.036	0.086	0	0.022	0.554	0.23	0.076	0.015		0.875	0.64	1.019	7.71208	11.215	6.77201	0.206167	Maximum FE case chosen is very close to maximum jCO2R
Gu, Hu (Nat. Catal. 2022)	Fig S16 d/h, Fig S17 Chose -1.4 V since C2+ current is reported. Although minimum HER FE = 15% at -1.2V vs RHE, no C2+ products reported.	450	0.37	0.05	0	0.13	0.27	0.05	0.03	0.03		0.38	0.32	0.93	8.19113	21.0526	3.25645	0.155833	Maximum FE case chosen is maximum jCO2R
Huang, Sargent (Science 2021)	Fig 3C, Fig 3F	1200	0.35	0.13		0.07	0.265	0.12		0.03		0.415	0.395	0.965	7.47664	11.4833	3.23887	0.169167	Fig 3F; CO2R product breakdown scaled from 5 sccm case in Fig 3C	1200	0.4	0.065		0.035	0.265	0.12		0.03		0.415	0.33	0.915	11.9403	18.3206	3.52423	0.119167
Khan, Kibria (Chem Catal. 2022)	Fig S8	175	0.15	0.1	0.03	0.03	0.49	0.15	0.03	0.02		0.69	0.62	1	7.87746	10.5727	4.95186	0.18625
Ma, Seger (Chem. Sci. 2020) - AEM	Fig 2 1% acetaldehyde + 1% ethylene glycol + 2% allyl alcohol	200	0.05	0.15	0.03	0.03	0.43	0.18	0.03	0.05	0.04	0.73	0.61	0.99	6.50995	8.72727	5.59876	0.21875	Maximum FE case chosen is maximum jCO2R
Ma, Seger (Chem. Sci. 2020) - CEM	Fig 2 2% allyl alcohol	200	0.05	0.14	0.04	0.05	0.45	0.14	0.05	0.04	0.02	0.7	0.63	0.98	6.29371	8.88889	5.43807	0.22125	Maximum FE case chosen is maximum jCO2R
Ma, Seger (Chem. Sci. 2020) - BPM	Fig 2 2% allyl alcohol	200	0.06	0.16	0.03	0.03	0.44	0.15	0.04	0.05	0.02	0.7	0.63	0.98	6.37168	8.3045	5.34918	0.219167	Maximum FE case chosen is maximum jCO2R
Ma, Seger (Energy Environ. Sci. 2020) - alkaline	Fig 3b, Table S6 Chose highest current case since charge balance closure is good 1% allyl alcohol + 1% acetaldehyde, glycoaldehyde, ethylene glycol	300	0.05	0.17	0.01	0.019	0.44	0.184	0.02581	0.0304	0.02272	0.70293	0.62	0.95193	6.48992	8.13559	5.58394	0.215529	Maximum FE case chosen is maximum jCO2R
Ma, Seger (Energy Environ. Sci. 2020) - neutral	Fig 3a, Table S5 1% allyl alcohol + acetaldehyde, glycoaldehyde, ethylene glycol	300	0.06	0.15	0.01	0.01906	0.45	0.1874	0.0379	0.03132	0.015077	0.721697	0.61	0.960757	6.8345	8.79121	5.67162	0.209535	Maximum FE case chosen is maximum jCO2R
O'Brien, Sinton (ACS Energy Lett. 2021) - AEM	Fig S1a - 20 sccm	150	0.06	0.23	0	0.02	0.4	0.18	0.04	0.04		0.66	0.63	0.97	5.53846	6.74157	4.74934	0.238333	Fig S1a - 2 sccm	150	0.63	0	0.07	0.02	0.13	0.04	0.02	0.005		0.195	0.2	0.915	28.0156	51.0638	2.85149	0.0529167
O'Brien, Sinton (ACS Energy Lett. 2021) - CEM + regeneration layer	Fig S10C - 10 sccm	150	0.23	0.15	0.05	0.04	0.34	0.2	0.04	0.02		0.6	0.54	1.07	6.56335	9.12548	3.74026	0.204583	Fig S10B, Fig 4F - 1 sccm	100	0.42	0.06	0.11	0.02	0.21	0.1	0.01	0.015		0.335	0.38	0.945	12.2449	16.3265	3.42857	0.110417
Ozden, Sinton (Nat. Energy 2023) - neutral CO2R	Table S42	500	0.047	0.036	0.003	0	0.549	0.217	0.121	0.027		0.914	0.588	1	10.118	15.5945	8.17439	0.180792	Table S41	240	0.338	0.042	0.009	0.021	0.324	0.117	0.051	0.035		0.527	0.375	0.937	12.8709	20.3562	4.0536	0.124708
Ozden, Sinton (Nat. Energy 2023) - acid CO2R	Maximum SPC case chosen has maximum FECO2R																		Table S50	400	0.302	0.077	0.002	0.046	0.338	0.082	0.037	0.027		0.484	0.417	0.911	9.72053	14.944	3.93895	0.1455
Xie, Sargent (Nat. Commun. 2022)	Fig 4d - 65 um, 1.17 sccm/cm2. Higher FEs reported in Fig 3; used Fig 4 since SPC is reported explicitly	200	0.23057	0.08283	0	0.02761	0.367223	0.122408				0.48963	0.450053	0.83064	10.4142	13.8856	4.73244	0.136825	Fig 4c - 65 um, 0.29 sccm/cm2	200	0.64126	0.0292875	0	0.0097625	0.253087	0.0843625				0.33745	0.282375	1.01776	20.9882	27.9843	2.71536	0.0757667
Xie, Sargent (Nat. Catal. 2022)	Tables S10, S11, S12	500	0.129	0.037	0.001	0.011	0.486	0.323	0.04	0.02		0.869	0.524	1.047	10.2404	16.9133	6.16702	0.172292	Table S12, normalized to 100% FE. See "Lit calculations" sheet	500	0.16899	0.0209059	0.0278746	0.00609756	0.526132	0.215157	0.0243902	0.010453		0.776132	0.574913	1	12.1374	17.3065	5.99217	0.148374
Xu, Sinton (Joule 2022)	Fig S18A, B	100	0.12	0.125	0	0.025	0.47	0.185	0.05	0.01		0.715	0.595	0.985	7.33198	9.83607	5.09194	0.198333	Fig S18A, B	100	0.39	0.04	0.01	0.065	0.27	0.12	0.06	0.02		0.47	0.32	0.975	10.5417	22.8571	3.44993	0.137083
Zhao, Sinton (Nat. Synth. 2023)	Fig 4c, 5 sccm	200	0.079	0.106	0.001	0.04	0.422	0.259	0.067			0.748	0.529	0.974	7.23327	11.3261	5.62588	0.203375	Fig 4c, 0.5 sccm	200	0.422	0.013	0.002	0.082	0.25	0.158	0.034			0.442	0.265	0.961	11.6279	36.2538	3.367	0.12425
Dinh, Sargent (Science 2018)		110	0.25	0.05			0.7					0.7	0.75	1	12	12	4.8	0.141667
Tester - C2H4		21.52	0	0	0	0	1	0	0	0	0	1	1	1	12	12	12	0.166667		21.52	0	0	0	0	1	0	0	0	0	1	1	1	12	12	12	0.166667
		Constants							Formatting
		Product	Electrons transferred (mol e-/ mol prod)	1/n	z, mol CO2/ mol prod	z/n	Notes		Different formula
		H2	2	0.5	0	0			Assumed
		CO	2	0.5	1	0.5			Value is out of expected range
		CH4	8	0.125	1	0.125			Checked
		HCOOH	2	0.5	1	0.5			No data here
		Ethylene	12	0.0833333	2	0.166667			Data
		Ethanol	12	0.0833333	2	0.166667			Not plotted due to incomplete data etc
		Acetate	8	0.125	2	0.25
		n-Propanol	18	0.0555556	3	0.166667
		Other	16	0.0625	3	0.1875	Propionaldehyde

## Sheet: Energy distribution
Source data for Figure 1e
Basis	Value	Unit	Notes						Constants
CO production rate	1	sccm							Name	Value	Unit	Notes
CO current	143.49	mA							Cathodic equilibrium potential	-0.11	V	Weng, Weber (Energy Environ. Sci. 2019)
									Anodic equilibrium potential	1.23	V	Weng, Weber (Energy Environ. Sci. 2019)
Experimental setup	High FE			High SPC					Cathodic reference overpotential	-0.44	V	Shin, Jiao (Nat. Sust. 2021)
	Value	Unit	Notes	Value	Unit	Notes			Anodic reference overpotential	0.247	V	Shin, Jiao (Nat. Sust. 2021)
Crossover ratio (mol CO2 crossed/ mol e-)	0.5		Assume carbonate is charge carrier	0		Assume crossover is eliminated			Cathode Tafel slope	-0.23	V/dec	Shin, Jiao (Nat. Sust. 2021)
CO FE%	0.99			0.6					Anode Tafel slope	0.041	V/dec	Shin, Jiao (Nat. Sust. 2021)
Total current	144.939	mA		239.15	mA				Reference cathode current density	10	mA/cm2	Shin, Jiao (Nat. Sust. 2021)
Area	0.579756	cm2	Maintain total current density at 250 mA/cm2	0.956598	cm2	Maintain total current density at 250 mA/cm2			Reference anode current density	10	mA/cm2	Shin, Jiao (Nat. Sust. 2021)
Total current density	250	mA/cm2		250	mA/cm2				Ohmic resistance	1	Ω.cm2	Weng, Weber (Energy Environ. Sci. 2019)
CO2 SPC	0.4			0.99					Separation temperature	313.15	K	Moore, Hahn (Joule 2023)
Total CO2 flow rate	1.85896e-06	mol/s		7.51094e-07	mol/s				Second law efficiency for separations	0.07		Moore, Hahn (Joule 2023)
Total CO2 flow rate	2.5	sccm		1.0101	sccm
Fresh CO2 flow rate	7.43583e-07	mol/s		7.43583e-07	mol/s				Formatting
									User input
Cell performance	Value	Unit	Notes	Value	Unit	Notes
CO current	143.49	mA		143.49	mA
O2 current	144.939	mA		239.15	mA
H2 current	1.44939	mA		95.6598	mA
CO current density	247.5	mA/cm2		150	mA/cm2
O2 current density	250	mA/cm2		250	mA/cm2
Cell potential	Value	Unit	Notes	Value	Unit	Notes
Standard cathode potential	-0.11	V		-0.11	V
Standard anode potential	1.23	V		1.23	V
Standard cell potential	-1.34	V		-1.34	V
Butler-Volmer CO2R to CO overpotential	-0.760522	V		-0.710501	V
Butler-Volmer OER overpotential	0.304316	V		0.304316	V
Cathode potential	-0.870522	V		-0.820501	V
Anode potential	1.53432	V		1.53432	V
Cathode power	0.000126173	kW		0.000196222	kW
Anode power	-0.000222382	kW		-0.000366931	kW
Ohmic drop	0.25	V		0.25	V
Ohmic loss	3.62348e-05	kW		5.97874e-05	kW
Cathode energy	169.682	kJ/mol CO		263.888	kJ/mol CO
Anode energy	299.069	kJ/mol CO		493.463	kJ/mol CO
Ohmic loss	48.73	kJ/mol CO		80.4044	kJ/mol CO
Full cell potential	2.65484	V		2.60482	V
Full cell power	0.00038479	kW		0.000622941	kW
Thermodynamic cell energy	261.193	kJ/mol CO		430.968	kJ/mol CO
Cathode reaction energy	148.241	kJ/mol CO		228.51	kJ/mol CO
Anode reaction energy	59.3171	kJ/mol CO		97.8733	kJ/mol CO
Full cell energy	517.481	kJ/mol CO		837.755	kJ/mol CO
Cathode gas	Value	Unit	Notes	Value	Unit	Notes
CO flow rate	7.43583e-07	mol/s		7.43583e-07	mol/s
H2 flow rate	7.51094e-09	mol/s		4.95722e-07	mol/s
CO2 flow rate	3.64281e-07	mol/s		7.51094e-09	mol/s
Total flow rate	1.11537e-06	mol/s		1.24682e-06	mol/s
Product mole fraction	0.666667			0.596386
Anode gas	Value	Unit	Notes	Value	Unit	Notes
O2 flow rate	3.75547e-07	mol/s		6.19653e-07	mol/s
CO2 flow rate	7.51094e-07	mol/s		0	mol/s
Total flow rate	1.12664e-06	mol/s		6.19653e-07	mol/s
O2 mole fraction	0.333333			1
Separation energies	Value	Unit	Notes	Value	Unit	Notes
CO2 / product
Total stream flow	1.11537e-06	mol/s		1.24682e-06	mol/s
CO2 flow rate	3.64281e-07	mol/s		7.51094e-09	mol/s
CO2 mole fraction	0.326599			0.0060241
Separation energy - thermo limit	-1.64486	kJ/mol mixture	Ideal work of binary separation = RT(x.ln(x) + (1-x).ln(1-x)	-0.095818	kJ/mol mixture	Ideal work of binary separation = RT(x.ln(x) + (1-x).ln(1-x)
Separation energy - thermo limit	-2.46729	kJ/mol CO		-0.160664	kJ/mol CO
Separation energy	-35.2469	kJ/mol CO	Ideal work / second law efficiency	-2.29521	kJ/mol CO	Ideal work / second law efficiency
CO / H2
Total stream flow	7.51094e-07	mol/s		1.23931e-06	mol/s
CO flow rate	7.43583e-07	mol/s		7.43583e-07	mol/s
CO mole fraction	0.99			0.6
Separation energy - thermo limit	-0.14581	kJ/mol mixture	Ideal work of binary separation = RT(x.ln(x) + (1-x).ln(1-x)	-1.7523	kJ/mol mixture	Ideal work of binary separation = RT(x.ln(x) + (1-x).ln(1-x)
Separation energy - thermo limit	-0.147283	kJ/mol CO		-2.92051	kJ/mol CO
Separation energy	-2.10404	kJ/mol CO	Ideal work / second law efficiency	-41.7215	kJ/mol CO	Ideal work / second law efficiency
CO2 / O2
Total stream flow	1.12664e-06	mol/s		6.19653e-07	mol/s
CO2 flow rate	7.51094e-07	mol/s		0	mol/s
CO2 mole fraction	0.666667			0
Separation energy - thermo limit	-1.65728	kJ/mol mixture	Ideal work of binary separation = RT(x.ln(x) + (1-x).ln(1-x)	0	kJ/mol mixture	Ideal work of binary separation = RT(x.ln(x) + (1-x).ln(1-x)
Separation energy - thermo limit	-2.51103	kJ/mol CO		0	kJ/mol CO
Separation energy	-35.8718	kJ/mol CO	Ideal work / second law efficiency	0	kJ/mol CO	Ideal work / second law efficiency
Bar chart - energy required
	Thermodynamic potential	Cathode reaction	Anode reaction	Ohmic loss	CO2 / product separation	CO/H2 separation	CO2/O2 separation
High FE	261.193	148.241	59.3171	48.73	35.2469	2.10404	35.8718
High SPC	430.968	228.51	97.8733	80.4044	2.29521	41.7215	0
	kJ/mol CO	kJ/mol CO	kJ/mol CO	kJ/mol CO	kJ/mol CO	kJ/mol CO	kJ/mol CO
Bar chart - thermodynamics only (minimum)
	Thermodynamic potential	CO2 / product separation	CO/H2 separation	CO2/O2 separation
High FE	261.193	2.46729	0.147283	2.51103
High SPC	430.968	0.160664	2.92051	0
	kJ/mol CO	kJ/mol CO	kJ/mol CO	kJ/mol CO

## Sheet: Maximum CO2R current possible
	How much product can 1 sccm of CO2 make?							Formatting
	Name	Value	Unit	Formula	Notes			User input
	CO2 flowrate	1	sccm
	CO2 flowrate	7.43583e-07	mol/s
	Maximum current to 2-e- C1	143.49	mA	mol/s products * n * F * 1000
	Maximum current to 12-e- C2	430.469	mA	mol/s products * n * F * 1000	mol/s products = mol/s CO2 /2
	Area	5	cm2
	Maximum current density to 2-e- C1	28.6979	mA/cm2
	Maximum current density to 12-e- C2	86.0938	mA/cm2
	Current density to 2-e- C1 (0.5 mol CO2 crossover/ mol e-)	14.349	mA/cm2	mol/s products * n * F * 1000 / (1 + n*mol crossover/e-)
	Current density to 12-e- C2 (0.5 mol CO2 crossover/ mol e-)	21.5235	mA/cm2	mol/s products * n * F * 1000 / (1 + n*mol crossover/e-)	mol/s products = mol/s CO2 /2
	How much CO2 must be fed?
	Name	Value	Unit	Formula	Notes
	CO current density	100	mA/cm2
	Area	5	cm2
	Minimum feed flow rate	3.48457	sccm	i * 1000 / (n * F)
	CO2 feed flow rate (0.5 mol CO2 crossover/ mol e-)	6.96914	sccm	i * (1/n + mol crossover/e-) * 1000 / (n * F)

## Sheet: Extra calculations
Xie, Sargent (Nat. Catal. 2022)
Table S11
j	FEethylene	FEethanol	FEn-propanol	FEacetate	FECO	FEmethane	FEformate	FEhydrogen		Total FE CO2R	Total FE
100	35.8	12.6	5.6	1	14.9	3.1	8.9	16.1		81.9	98
150	39.7	16.8	5.6	1.6	11.6	3.1	6.4	13.2		84.8	98
200	45.3	21	4.7	2.3	7	3.2	4.3	12.1		87.8	99.9
250	43.9	28.4	5.2	2.6	7.6	2.1	3.7	9.3		93.5	102.8
500	45.4	34.5	3.2	4	3.7	1.4	1.2	9.1		93.4	102.5
750	34.9	32	1.5	5.5	2.7	5.7	1.1	20.5		83.4	103.9
Table S12
Flowrate (sccm)	FECO	FEmethane	FEethylene	FEethanol	FEnpropanol	FEacetate	FEformate	FEH2		SPCE	SPCEC2+	Total FECO2R	Total FE
50.4	3.7	1.4	45.4	34.5	3.2	4	1.2	9.1		2.6	2.2	93.4	102.5
10	3.7	0.1	48.6	32.3	2	4	1.1	12.9		14.2	12.2	91.8	104.7
5	2.3	0.1	46.5	32.8	2.1	2.6	1	17.6		26.4	23.6	87.4	105
1.9	2.4	3.2	60.4	24.7	1.2	2.8	0.7	19.4		67.6	59.8	95.4	114.8
1.9 normalized to 100% FE	0.0209059	0.0278746	0.526132	0.215157	0.010453	0.0243902	0.00609756	0.16899				0.83101	1
						0.0348432
Yang, Burdyny (ACS Energy Lett. 2021)
Fig 4c
	mA/cm2	mL/min
crossed	50.0637	1.59292
crossed + reacted	49.2763	3.00885
crossed	198.444	3.36283
crossed + reacted	198.639	7.9646
	crossover%
50 mA/cm2	0.529412	0.529438
200 mA/cm2	0.422222	0.422379
Ozden, Sinton (Nat. Energy 2023)
Table S41	CCBH catalyst with 15 wt% COF loading.CO2RR performance in an anion exchange membrane based membrane electrode assembly (MEA) using 0.1 M KHCO3 as anolyte under low CO2 input flow rate. Operating conditions: anolyte flow rate: 20 mL min−1; average CO2 inlet flow rate: ~1 sccm cm−2; and cell temperature and pressure: atmospheric conditions.
Full cell potential (V)	Current density (mA/cm2)	Faradaic efficiency (%)
		Acetate	C2H4	EtOH	n-PrOH	Formate	CO	CH_{4}		H_{2}	FE CO2R	FE CO2R gas	Total FE
2.93	80	3.3	30.3	8.3	4.8	4.6	12.1	0.6		26.8	64	43	90.8
3.22	160	4.2	32.9	9.2	4.4	3.3	7.8	0.7		28.3	62.5	41.4	90.8
3.39	240	5.1	32.4	11.7	3.5	2.1	4.2	0.9		33.8	59.9	37.5	93.7
3.53	320	4.9	24.7	8.1	1.5	1.1	2.1	1.1		44.5	43.5	27.9	88
3.71	400	3.1	17.3	5.4	0	0	1.1	1.7		53.1	28.6	20.1	81.7
J_{CO2RR} (mA	SPCE_{CO2RR}	EE_{CO2RR}	J_{C2+} (mA	SPCE_{C2+}	EE_{C2+} (%)
cm^{−} ^{2} )	(%)	(%)	cm^{−} ^{2} )	(%)
52±2.4	21.5±3.4	25.9±1.8	37.4±1.8	9.2±2.3	18.4±1.3
100±4.6	36.6±3.1	23.2±1.7	81.1±3.5	20.2±2.5	18.3±1.1
144±6.5	47.4±3.3	20.8±1.6	126.5±5.1	31.6±2.2	18.1±1.4
139±7.6	44.0±3.1	14.8±1.7	125.4±6.2	31.3±2.4	13.1±1.3
114±6.9	33.7±3.2	9.2±1.8	103.2±5.4	26.2±2.1	8.2±1.1
Table S50	CCBH catalyst with 15 wt% COF loading. Operating conditions: anolyte flow rate: 20 mL min−1; average CO2 inlet flow rate: ~1 sccm cm−2; and cell temperature and pressure: atmospheric conditions. CO2RR performance in a liquid-electrolyte flow cell using 1 M H3PO4 + 1 M KCl (pH ~0.8) electrolytes under low CO2 input flow rate.
Full cell potential (V)	Current density (mA/cm2)	Faradaic efficiency (%)
		Acetate	C2H4	EtOH	n-PrOH	Formate	CO	CH_{4}		H_{2}	FE CO2R	FE CO2R gas	Total FE
2.71	100	1.7	19.2	5.8	4.5	6.1	16.2	0.2		39.9	53.7	35.6	93.6
2.92	200	2.3	23.4	8.3	4.9	7.3	12.5	0.1		34.8	58.8	36	93.6
3.09	300	3.1	28.9	9.1	3.2	5.7	8.6	0.1		31.9	58.7	37.6	90.6
3.34	400	3.7	33.8	8.2	2.7	4.6	7.7	0.2		30.2	60.9	41.7	91.1
3.63	500	2.9	30.4	5.7	1.9	3.1	4.1	0.3		38.8	48.4	34.8	87.2
J_{CO2RR} (mA	SPCE_{CO2RR}	EE_{CO2RR}	J_{C2+} (mA	SPCE_{C2+}	EE_{C2+} (%)
cm^{−} ^{2} )	(%)	(%)	cm^{−} ^{2} )	(%)
54±3.9	20.9±4.4	24.0±1.9	31±2.5	6.8±1.2	13.2±1.3
118±8.6	42.0±3.8	24.2±2.0	78±4.6	16.9±1.8	15.3±1.4
176±9.3	56.3±4.1	22.7±1.8	133±6.9	29.0±2.6	16.6±1.4
244±14.6	73.7±4.3	21.6±1.7	194±8.9	42.4±3.8	16.9±1.2
242±17.8	67.8±3.8	15.7±1.9	205±10.1	44.7±4.8	13.1±1.3
Ozden, Sinton (Nat. Energy 2023)
Table S42	CO2RR performance in an anion exchange membrane based membrane electrode assembly (MEA) using 0.1 M KHCO3 as anolyte. Operating conditions: anolyte flow rate: 20 mL min−1; CO2 flow rate: ~10 sccm cm−2; and cell temperature and pressure: atmospheric conditions. CCBH catalyst with 15 wt% COF loading.
Full cell potential (V)	Current density (mA/cm2)	Faradaic efficiency (%)
		Acetate	C_{2} H_{4}	EtOH	PrOH	Formate	CH_{4}	CO		H_{2}	C_{1}	C_{2}	FE CO2R	FE CO2R gas	Total FE
2.95	100	3.1	24.3	9.9	7.1	4.1	0.7	25.8		23.2	30.6	44.4	75	50.8	98.2
3.23	200	4.8	36.3	15.1	6.3	2.7	0.5	16.2		15.3	19.4	62.5	81.9	53	97.2
3.43	300	7.9	44.6	17.9	5.4	1.9	0.2	11.3		10.1	13.4	75.8	89.2	56.1	99.3
3.62	400	10.6	49.5	19.4	4.2	1.3	0.1	6.1		7.2	7.5	83.7	91.2	55.7	98.4
3.79	500	12.1	54.9	21.7	2.7	0	0.3	3.6		4.7	3.9	91.4	95.3	58.8	100
3.92	600	11.3	50.7	16.3	0	0	0.4	2.2		9.8	2.6	78.3	80.9	53.3	90.7
Xie, Sargent (Nat. Commun. 2022)
Fig 4
Item	X-axis	Y-axis	Y-axis	Y-axis
Fig. 4a	Input CO2 flow rate (sccm cm-2)	FE - H2 - 250 μm	FE - C2+ - 250 μm	FE - C1 - 250 μm
	1.67	0.40398	0.14634	0.06902
	0.83	0.58934	0.11753	0.04159
	0.42	0.55535	0.09178	0.02606
	0.21	0.60995	0.03709	0.01051
Fig. 4b	Input CO2 flow rate (sccm cm-2)	FE - H2 - 125 μm	FE - C2+ - 125 μm	FE - C1 - 125 μm
	2	0.25583	0.48629	0.14737
	1	0.40491	0.4174	0.04962
	0.5	0.48894	0.32663	0.03255
	0.25	0.61771	0.22979	0.01566
Fig. 4c	Input CO2 flow rate (sccm cm-2)	FE - H2 - 65 μm	FE - C2+ - 65 μm	FE - C1 - 65 μm
	2.34	0.23326	0.45628	0.13205
	1.17	0.23057	0.48963	0.11044
	0.58	0.31428	0.48422	0.07701
	0.29	0.64126	0.33745	0.03905
Fig 4d	Input CO2 flow rate - 250 μm (sccm cm-2)	SPU - 250 μm	Input CO2 flow rate - 125 μm (sccm cm-2)	SPU - 125 μm	Input CO2 flow rate - 65 μm (sccm cm-2)	SPU - 65 μm
	1.67	0.10702	2	0.22694	2.34	0.18424
	0.83	0.14698	1	0.2806	1.17	0.35474
	0.42	0.2071	0.5	0.41453	0.58	0.6166
	0.21	0.16741	0.25	0.60476	0.29	0.78475
Figure 4E	Input CO2 flow rate (sccm cm-2)	Converted to products	Unconverted in cathode stream	Crossover
	2.34	0.18424	0.81128	0.00449
	1.17	0.35474	0.64171	0.00355
	0.58	0.6166	0.3813	0.00211
	0.29	0.78475	0.21406	0.00118
Figure 4F	Cell types	Electrolysis	Cathode Separation	Anode Separation
	Neutral MEA	345	38	116
	Acidic flow cell	620	17	0
	Acidic MEA	436	28	0
	SC-MEA	395	15	0
Xie, Sargent (Nat. Commun. 2022)
Fig 4c
	FEs of various CO2R prducts (%)
CO2 rate (sccm)	H2	CO	CH4	Formate	C2H4	Ethanol	Acetate	FECO2R	Total FE	SPCE (%)
0.5	42.2	1.3	0.2	8.2	25	15.8	3.4	53.9	96.1	75.2594
1	27.2	6.2	0.2	7.8	29.9	19.3	5.2	68.6	95.8	48.4331
2	14.7	8.1	0.2	9	37.6	23.4	5.5	83.8	98.5	24.8171
5	7.9	10.6	0.1	4.04	42.2	25.9	6.7	89.54	97.44	12.4303
10	7.4	9.2	0.3	5.6	43.1	23.9	7.1	89.2	96.6	6.15953
Ethylene product flows
CO2 fed	1e-05	mol/s
FE H2	0.08
FE C2H4	0.7
FE liquid	0.22
SPC	0.9
Residual CO2	1e-06	mol/s	0.166271
C2H4 produced	4.5e-06	mol/s	0.748219
Current transferred for C2H4	868.368	mA
Total current	1240.53	mA
H2 current	99.2421	mA
H2 produced	5.14286e-07	mol/s	0.0855107
Total	6.01429e-06	mol/hr
